# Supplementary material for: Patterns of Genomic Instability in Interspecific Yeast Hybrids With Diverse Ancestries
Source: Front Fungal Biol. 2021 Oct 12;2:742894. doi: 10.3389/ffunb.2021.742894 (PMC10512264; doi:10.3389/ffunb.2021.742894)
Supplement: Supplementary file 2 [file Data_Sheet_2.XLSX]

## Sheet: Hybrid Strains
Strain	Method	Publications	Parent 1 species	Parent 2 species	Parent 3 species	Parent 4 species	Origin	Illumina	Accession
CBS2834	Illumina	Almeida et al 2014	Suva	Scer	Skud		wine	HiSeq 2000	SRR1119201
CID1	Illumina	Almeida et al 2014	Suva	Scer	Skud		wine	HiSeq 2000	SRR1119202
S6U	Illumina	Almeida et al 2014	Suva	Scer			wine	HiSeq 2000	SRR1119203
NCAIM 676	Illumina	Almeida et al 2014	Scer	Suva	Seub		beer	HiSeq 2000	SRR1119204
CBS1483	Illumina	van den Broek et al 2015	Scer	Seub			lager	HiSeq 2000	SRR1649181
W34-70	Illumina	van den Broek et al 2015	Scer	Seub			lager	HiSeq 2000	SRR1649183
YJM1078	Illumina	Strope et al 2015	Scer	Spar			clinical	HiSeq 2000	SRR800854
YJM1252	Illumina	Strope et al 2015	Scer	Spar			wild	HiSeq 2000	SRR800807
YJM248	Illumina	Strope et al 2015	Scer	Spar			clinical	HiSeq 2000	SRR800768
AWRI1501	Illumina	Borneman et al 2016	Scer	Spar			wine	MiSeq	SRR2967902
AWRI1502	Illumina	Borneman et al 2016	Scer	Spar			wine	MiSeq	SRR2967903
AWRI1503	Illumina	Borneman et al 2016	Scer	Skud			wine	MiSeq	SRR2967904
AWRI1504	Illumina	Borneman et al 2016	Scer	Smik			wine	MiSeq	SRR2967905
AWRI1505	Illumina	Borneman et al 2016	Scer	Suva			wine	MiSeq	SRR2967906
AWRI767	Illumina	Borneman et al 2016	Scer	Skud			wine	MiSeq	SRR2967849
AWRI795	Illumina	Borneman et al 2016	Scer	Skud			wine	MiSeq	SRR2967853
AWRI935	Illumina	Borneman et al 2016	Scer	Skud			wine	MiSeq	SRR2967864
CBS1174	Illumina	Okuno et al 2016	Scer	Seub			beer	MiSeq	DRR040649
CBS1483	Illumina	Okuno et al 2016	Scer	Seub			beer	MiSeq	DRR040656
CBS1484	Illumina	Okuno et al 2016	Scer	Seub			beer	MiSeq	DRR040657
CBS1503	Illumina	Okuno et al 2016	Scer	Seub			beer	MiSeq	DRR040637
CBS1513	Illumina	Okuno et al 2016	Scer	Seub			beer	MiSeq	DRR040641
CBS1538	Illumina	Okuno et al 2016	Scer	Seub			beer	MiSeq	DRR040645
CBS2156	Illumina	Okuno et al 2016	Scer	Seub			beer	MiSeq	DRR040658
CBS2440	Illumina	Okuno et al 2016	Scer	Seub			beer	MiSeq	DRR040650
CBS380	Illumina	Okuno et al 2016	Scer	Suva	Seub		beer	MiSeq	DRR040669
CBS5832	Illumina	Okuno et al 2016	Scer	Seub			beer	MiSeq	DRR040660
AWRI2911	Illumina	Borneman et al 2016	Scer	Skud			wine	MiSeq	SRR2968024
NBRC1948	Illumina	Okuno et al 2016	Scer	Suva	Seub		lager	MiSeq	DRR040667
AWRI2880	Illumina	Borneman et al 2016	Scer	Skud			wine	MiSeq	SRR2968005
AWRI1436	Illumina	Borneman et al 2016	Scer	Suva			wine	MiSeq	SRR2967882
UFMGCMY651	Illumina	Barbosa et al 2016	Scer	Spar			wild	MiSeq	ERR1111502
UFMGCMY652	Illumina	Barbosa et al 2016	Scer	Spar			wild	MiSeq	ERR1111503
AWRI1427	Illumina	Borneman et al 2016	Scer	Skud			wine	MiSeq	SRR2967875
W34-70	Illumina	Okuno et al 2016	Scer	Seub			lager	MiSeq	DRR040654
WLP500	Illumina	Borneman et al 2016	Scer	Skud			wine	MiSeq	SRR2968042
WLP862	Illumina	Borneman et al 2016	Scer	Seub			wine	MiSeq	SRR2968046
YJM264	Illumina	Zhu et al 2016	Scer	Skud			baking	HiSeq 2000	SRR3265414
Muri	Illumina	Krogerus et al 2018	Scer	Suva			beer	NextSeq 500	SRR7631525
A8	Illumina	Pontes et al 2019	Scer	Spar			olive	MiSeq	ERR3010122
AP16.1	Illumina	Pontes et al 2019	Scer	Spar			olive	MiSeq	ERR3010128
AP17.1	Illumina	Pontes et al 2019	Scer	Spar			olive	MiSeq	ERR3010129
AP5.4	Illumina	Pontes et al 2019	Scer	Spar			olive	MiSeq	ERR3010125
AP6.2	Illumina	Pontes et al 2019	Scer	Spar			olive	MiSeq	ERR3010126
AP7.2	Illumina	Pontes et al 2019	Scer	Spar			olive	MiSeq	ERR3010127
CBS1483	Illumina	Salazar et al 2019	Scer	Seub			lager	HiSeq 2500	SRR8648839
CBS7002	Illumina	Pontes et al 2019	Scer	Spar			olive	MiSeq	ERR3010130
Hei-A	Illumina	Salazar et al 2019	Scer	Seub			lager	HiSeq 2500	SRR8648841
MM11	Illumina	Pontes et al 2019	Scer	Spar			olive	MiSeq	ERR3010131
NRRLY12658	Illumina	Pontes et al 2019	Scer	Spar			olive	MiSeq	ERR3010132
PYCC2613	Illumina	Pontes et al 2019	Scer	Spar			olive	MiSeq	ERR3010133
PYCC2708	Illumina	Pontes et al 2019	Scer	Spar			olive	MiSeq	ERR3010134
PYCC4891	Illumina	Pontes et al 2019	Scer	Spar			olive	MiSeq	ERR3010135
PYCC4935	Illumina	Pontes et al 2019	Scer	Spar			olive	MiSeq	ERR3010136
PYCC6730	Illumina	Pontes et al 2019	Scer	Spar			olive	MiSeq	ERR3010137
PYCC6731	Illumina	Pontes et al 2019	Scer	Spar			olive	MiSeq	ERR3010138
PYCC6732	Illumina	Pontes et al 2019	Scer	Spar			olive	MiSeq	ERR3010139
PYCC6733	Illumina	Pontes et al 2019	Scer	Spar			olive	MiSeq	ERR3010140
S27	Illumina	Pontes et al 2019	Scer	Spar			olive	MiSeq	ERR3010143
WLP862	Illumina	Langdon et al 2019	Scer	Seub			beer	HiSeq 2500	SRR10047154
NRRLY-846	Illumina	Langdon et al 2019	Scer	Seub	Skud		fruit	HiSeq 2500	SRR10047336
NRRLY-1527	Illumina	Langdon et al 2019	Seub	Suva			fruit	HiSeq 2500	SRR10047416
WY2042	Illumina	Langdon et al 2019	Scer	Seub			beer	HiSeq 2500	SRR10047092
Cit-KP	Illumina	Langdon et al 2019	Scer	Seub			fruit	HiSeq 2500	SRR10047152
YO652	Illumina	Pontes et al 2019	Scer	Spar			olive	MiSeq	ERR3010146
YO653	Illumina	Pontes et al 2019	Scer	Spar			olive	MiSeq	ERR3010147
ZIM2221	Illumina	Pontes et al 2019	Scer	Spar			olive	MiSeq	ERR3010149
ZIM2580	Illumina	Pontes et al 2019	Scer	Spar			olive	MiSeq	ERR3010150
BE103	Illumina	Gallone et al 2019	Scer	Seub			beer	MiSeq	SRR8799642
BE104	Illumina	Gallone et al 2019	Scer	Seub			beer (lager)	MiSeq	SRR8799680
BE106	Illumina	Gallone et al 2019	Scer	Seub			beer (lager)	MiSeq	SRR8799685
BE110	Illumina	Gallone et al 2019	Scer	Seub			beer (lager)	MiSeq	SRR8799646
BE111	Illumina	Gallone et al 2019	Scer	Seub			beer (lager)	MiSeq	SRR8799652
BE112	Illumina	Gallone et al 2019	Scer	Seub			beer (lager)	MiSeq	SRR8799686
BE113	Illumina	Gallone et al 2019	Scer	Seub			beer (lager)	MiSeq	SRR8799647
WLP051	Illumina	Gallone et al 2019	Scer	Seub			beer	MiSeq	SRR8799692
WLP515	Illumina	Gallone et al 2019	Scer	Seub			beer	MiSeq	SRR8799694
WLP802	Illumina	Gallone et al 2019	Scer	Seub			beer (lager)	MiSeq	SRR8799654
WLP815	Illumina	Gallone et al 2019	Scer	Seub			beer	MiSeq	SRR8799683
WLP820	Illumina	Gallone et al 2019	Scer	Seub			beer (lager)	MiSeq	SRR8799682
WLP833	Illumina	Gallone et al 2019	Scer	Seub			beer (lager)	MiSeq	SRR8799666
WLP835	Illumina	Gallone et al 2019	Scer	Seub			beer (lager)	MiSeq	SRR8799653
WLP840	Illumina	Gallone et al 2019	Scer	Seub			beer (lager)	MiSeq	SRR8799631
WLP845	Illumina	Gallone et al 2019	Scer	Seub			beer (lager)	MiSeq	SRR8799695
WLP850	Illumina	Gallone et al 2019	Scer	Seub			beer (lager)	MiSeq	SRR8799649
WLP855	Illumina	Gallone et al 2019	Scer	Seub			beer (lager)	MiSeq	SRR8799645
WLP856	Illumina	Gallone et al 2019	Scer	Seub			beer (lager)	MiSeq	SRR8799681
WLP860	Illumina	Gallone et al 2019	Scer	Seub			beer (lager)	MiSeq	SRR8799684
WLP862	Illumina	Gallone et al 2019	Scer	Seub			beer (lager)	MiSeq	SRR8799676
WLP920	Illumina	Gallone et al 2019	Scer	Seub			beer (lager)	MiSeq	SRR8799687
WLP925	Illumina	Gallone et al 2019	Scer	Seub			beer (lager)	MiSeq	SRR8799691
WLP940	Illumina	Gallone et al 2019	Scer	Seub			beer (lager)	MiSeq	SRR8799693
BE135	Illumina	Gallone et al 2019	Scer	Seub			beer (lager)	MiSeq	SRR8799659
BE136	Illumina	Gallone et al 2019	Scer	Seub			beer (lager)	MiSeq	SRR8799643
WLP070	Illumina	Gallone et al 2019	Scer	Seub			whiskey	MiSeq	SRR8799644
GSY129	Illumina	Gallone et al 2019	Scer	Seub			beer (lager)	MiSeq	SRR8799662
GSY131	Illumina	Gallone et al 2019	Scer	Seub			beer (lager)	MiSeq	SRR8799663
GSY133	Illumina	Gallone et al 2019	Scer	Seub			beer (lager)	MiSeq	SRR8799634
GSY134	Illumina	Gallone et al 2019	Scer	Seub			beer (lager)	MiSeq	SRR8799640
GSY137	Illumina	Gallone et al 2019	Scer	Seub			beer (lager)	MiSeq	SRR8799671
GSY501	Illumina	Gallone et al 2019	Scer	Seub			beer (lager)	MiSeq	SRR8799667
GSY509	Illumina	Gallone et al 2019	Scer	Seub			beer (lager)	MiSeq	SRR8799637
TUM26	Illumina	Gallone et al 2019	Scer	Seub			beer (lager)	MiSeq	SRR8799690
ABI1525	Illumina	Gallone et al 2019	Scer	Skud			beer (spontaneous)	MiSeq	SRR8799673
ABI1606	Illumina	Gallone et al 2019	Scer	Skud			beer (spontaneous)	MiSeq	SRR8799672
ABI1620	Illumina	Gallone et al 2019	Scer	Skud			beer (trappist)	MiSeq	SRR8799674
BE105	Illumina	Gallone et al 2019	Scer	Skud			beer (trappist)	MiSeq	SRR8799650
BE107	Illumina	Gallone et al 2019	Scer	Skud			beer	MiSeq	SRR8799633
BE108	Illumina	Gallone et al 2019	Scer	Skud			beer (refermentation)	MiSeq	SRR8799677
BE109	Illumina	Gallone et al 2019	Scer	Skud			beer (trappist)	MiSeq	SRR8799678
WLP500	Illumina	Gallone et al 2019	Scer	Skud			beer (monastry)	MiSeq	SRR8799651
BR005	Illumina	Gallone et al 2019	Scer	Skud			baking	MiSeq	SRR8799679
ABI1531	Illumina	Gallone et al 2019	Suva	Seub			beer (spontaneous)	MiSeq	SRR8799657
ABI1545	Illumina	Gallone et al 2019	Suva	Seub			beer (spontaneous)	MiSeq	SRR8799661
ABI1551	Illumina	Gallone et al 2019	Suva	Seub			beer (spontaneous)	MiSeq	SRR8799665
ABI1568	Illumina	Gallone et al 2019	Suva	Seub			beer (spontaneous)	MiSeq	SRR8799698
ABI1571	Illumina	Gallone et al 2019	Suva	Seub			beer (spontaneous)	MiSeq	SRR8799660
ABI1602	Illumina	Gallone et al 2019	Suva	Seub			beer (spontaneous)	MiSeq	SRR8799658
ABI1603	Illumina	Gallone et al 2019	Suva	Seub			beer (spontaneous)	MiSeq	SRR8799655
ABI1605	Illumina	Gallone et al 2019	Suva	Seub			beer (spontaneous)	MiSeq	SRR8799668
ABI1608	Illumina	Gallone et al 2019	Suva	Seub			beer (spontaneous)	MiSeq	SRR8799641
TUMS4	Illumina	Gallone et al 2019	Suva	Seub			wild	MiSeq	SRR8799656
TUMS5A	Illumina	Gallone et al 2019	Suva	Seub			wild	MiSeq	SRR8799630
TUMS5B	Illumina	Gallone et al 2019	Suva	Seub			wild	MiSeq	SRR8799629
TUMS7	Illumina	Gallone et al 2019	Suva	Seub			wild	MiSeq	SRR8799664
W27	Illumina	Langdon et al 2019	Scer	Skud			wine	HiSeq 2500	SRR10035841
YNN48	Illumina	Langdon et al 2019	Scer	Skud			wine	HiSeq 2500	SRR10047007
WY2278	Illumina	Langdon et al 2019	Scer	Seub			beer	HiSeq 2500	SRR10047062
WY2206	Illumina	Langdon et al 2019	Scer	Seub			beer	HiSeq 2500	SRR10047068
WY2124	Illumina	Langdon et al 2019	Scer	Seub			beer	HiSeq 2500	SRR10047077
WLP515	Illumina	Langdon et al 2019	Scer	Seub			beer	HiSeq 2500	SRR10047225
WLP351	Illumina	Langdon et al 2019	Scer	Seub	Suva		beer	HiSeq 2500	SRR10047243
WLP029	Illumina	Langdon et al 2019	Scer	Seub			beer	HiSeq 2500	SRR10047261
WLP833	Illumina	Langdon et al 2019	Scer	Seub			beer	HiSeq 2500	SRR10047170
WLP820	Illumina	Langdon et al 2019	Scer	Seub			beer	HiSeq 2500	SRR10047181
WLP500	Illumina	Langdon et al 2019	Scer	Skud			beer	HiSeq 2500	SRR10047231
WLP815	Illumina	Langdon et al 2019	Scer	Seub			beer	HiSeq 2500	SRR10047188
WLP051	Illumina	Langdon et al 2019	Scer	Seub			beer	HiSeq 2500	SRR10047256
WY1187	Illumina	Langdon et al 2019	Scer	Seub			beer	HiSeq 2500	SRR10047124
DBVPG6282	Illumina	Langdon et al 2019	Seub	Suva			beer	HiSeq 2500	SRR10047019
DBVPG6283	Illumina	Langdon et al 2019	Scer	Seub			beer	HiSeq 2500	SRR10047000
WLP802	Illumina	Langdon et al 2019	Scer	Seub			beer	HiSeq 2500	SRR10047191
SafLager-023	Illumina	Langdon et al 2019	Scer	Seub			beer	HiSeq 2500	SRR10047313
CIBART79	Illumina	Langdon et al 2019	Scer	Seub			beer	HiSeq 2500	SRR10047163
WY2001	Illumina	Langdon et al 2019	Scer	Seub			beer	HiSeq 2500	SRR10047100
WY2112	Illumina	Langdon et al 2019	Scer	Seub			beer	HiSeq 2500	SRR10047089
yHCT142	Illumina	Langdon et al 2019	Scer	Skud			beer	HiSeq 2500	SRR10047028
yHCT145	Illumina	Langdon et al 2019	Scer	Seub			beer	HiSeq 2500	SRR10047024
CBS1260	Illumina	Langdon et al 2019	Scer	Seub			beer	HiSeq 2500	SRR10047374
CBS1486	Illumina	Langdon et al 2019	Scer	Seub			beer	HiSeq 2500	SRR10047307
yHDD49	Illumina	Langdon et al 2019	Scer	Seub			beer	HiSeq 2500	SRR10047017
CBS1538-NT	Illumina	Langdon et al 2019	Scer	Seub			beer	HiSeq 2500	SRR10047241
VN-5a	Illumina	Langdon et al 2019	Seub	Suva			beer	HiSeq 2500	SRR10047295
NRRLYB-1642	Illumina	Langdon et al 2019	Seub	Suva			wild	HiSeq 2500	SRR10047331
NRRLYB-4396	Illumina	Langdon et al 2019	Seub	Suva			unknown	HiSeq 2500	SRR10047328
NRRLY-587	Illumina	Langdon et al 2019	Seub	Suva			beer	HiSeq 2500	SRR10047359
NRRLY-648	Illumina	Langdon et al 2019	Seub	Suva			beer	HiSeq 2500	SRR10047351
NRRLY-967	Illumina	Langdon et al 2019	Seub	Suva			unknown	HiSeq 2500	SRR10047335
NRRLY-972	Illumina	Langdon et al 2019	Seub	Suva			unknown	HiSeq 2500	SRR10035842
NRRLY-1541	Illumina	Langdon et al 2019	Seub	Suva			fruit	HiSeq 2500	SRR10047405
NRRLY-1555	Illumina	Langdon et al 2019	Seub	Suva			fruit	HiSeq 2500	SRR10047402
NRRLY-1901	Illumina	Langdon et al 2019	Seub	Suva			beer	HiSeq 2500	SRR10047389
NRRLY-1906	Illumina	Langdon et al 2019	Seub	Suva			beer	HiSeq 2500	SRR10047380
NRRLY-27172	Illumina	Langdon et al 2019	Seub	Suva			unknown	HiSeq 2500	SRR10047371
NRRLY-1910	Illumina	Langdon et al 2019	Seub	Suva			beer	HiSeq 2500	SRR10047378
NRRLY-646	Illumina	Langdon et al 2019	Scer	Seub	Skud	Suva	wild	HiSeq 2500	SRR10047356
NRRL Y-672	Illumina	Langdon et al 2019	Seub	Suva			beer	HiSeq 2500	SRR10047345
NRRLY-1531	Illumina	Langdon et al 2019	Scer	Seub	Skud	Suva	beer	HiSeq 2500	SRR10047410
NRRLY-1905	Illumina	Langdon et al 2019	Scer	Seub	Skud	Suva	beer	HiSeq 2500	SRR10047383
NRRL Y-1566	Illumina	Langdon et al 2019	Seub	Suva			beer	HiSeq 2500	SRR10047395
NRRLY-6853	Illumina	Langdon et al 2019	Seub	Suva			beer	HiSeq 2500	SRR10047344
NRRL Y-48766	Illumina	Langdon et al 2019	Scer	Seub			beer	HiSeq 2500	SRR10047362
WLP810	Illumina	Langdon et al 2019	Scer	Seub			beer	HiSeq 2500	SRR10047189
WLP840	Illumina	Langdon et al 2019	Scer	Seub			beer	HiSeq 2500	SRR10047157
WLP830	Illumina	Langdon et al 2019	Scer	Seub			beer	HiSeq 2500	SRR10047176
WLP920	Illumina	Langdon et al 2019	Scer	Seub			beer	HiSeq 2500	SRR10047149
WLP940	Illumina	Langdon et al 2019	Scer	Seub			beer	HiSeq 2500	SRR10047146
WY1214	Illumina	Langdon et al 2019	Scer	Skud			beer	HiSeq 2500	SRR10047122
WY2000	Illumina	Langdon et al 2019	Scer	Seub			beer	HiSeq 2500	SRR10047102
WY2007	Illumina	Langdon et al 2019	Scer	Seub			beer	HiSeq 2500	SRR10047096
WY2035	Illumina	Langdon et al 2019	Scer	Seub			beer	HiSeq 2500	SRR10047094
WY2308	Illumina	Langdon et al 2019	Scer	Seub			beer	HiSeq 2500	SRR10047057
NRRLY-12693	Illumina	Langdon et al 2019	Scer	Seub			beer	HiSeq 2000	SRR10046945
NRRLY-48763	Illumina	Langdon et al 2019	Scer	Seub	Suva		beer	HiSeq 2000	SRR10047365
NRRLY-12646	Illumina	Langdon et al 2019	Seub	Suva			fruit	HiSeq 2500	SRR10046950
NRRLY-12624	Illumina	Langdon et al 2019	Seub	Suva			beer	MiSeq	SRR10046952
LallemandAbbaye	Illumina	Langdon et al 2019	Scer	Skud			beer	HiSeq 2500	SRR10046972
FM1203	Illumina	Langdon et al 2019	Scer	Seub			beer	MiSeq	SRR10046976
H1	Illumina	Krogerus et al. 2017	Scer	Seub			beer	NextSeq 500	SRR5141258
H2	Illumina	Krogerus et al. 2017	Scer	Seub			beer	NextSeq 500	SRR5141260
RB1141	Illumina	Turgeon et al. 2020	Scer	Seub			lager	NextSeq 500	SRR12703370
RB1186	Illumina	Turgeon et al. 2020	Scer	Seub			lager	NextSeq 500	SRR12703369
RB2215	Illumina	Turgeon et al. 2020	Scer	Seub			lager	NextSeq 500	SRR12703368
RB2251	Illumina	Turgeon et al. 2020	Scer	Seub			lager	NextSeq 500	SRR12703367
RB2403	Illumina	Turgeon et al. 2020	Scer	Seub			lager	NextSeq 500	SRR12703366
YMD129	Illumina	Smukowski Heil et al. 2017	Scer	Suva			laboratory	NextSeq 500	SRR5251559
HTSH020	Illumina	Brouwers et al. 2019	Scer	Seub			laboratory	MiSeq	SRR10208681
PB7	Illumina	Morard et al. 2020	Scer	Skud			wine	HiSeq 2500	SRR9925228
AMH	Illumina	Morard et al. 2020	Scer	Skud			wine	HiSeq 2500	SRR9925227
MR25	Illumina	Morard et al. 2020	Scer	Skud			clinical	HiSeq 2500	SRR9925226
IF6	Illumina	Morard et al. 2020	Scer	Skud			dietary complement	HiSeq 2500	SRR9925224
W27	Illumina	Morard et al. 2020	Scer	Skud			wine	HiSeq 2500	SRR9925223
VIN7	Illumina	Morard et al. 2020	Scer	Skud			wine	HiSeq 2500	SRR9925222
CECT11002	Illumina	Morard et al. 2020	Scer	Skud			beer (trappist)	HiSeq 2500	SRR9925225
Almeida, P., Gonçalves, C., Teixeira, S., Libkind, D., Bontrager, M., Masneuf-Pomarède, I., et al. (2014). A Gondwanan imprint on global diversity and domestication of wine and cider yeast Saccharomyces uvarum. Nature communications 5(1), 1-12.
Barbosa, R., Almeida, P., Safar, S.V., Santos, R.O., Morais, P.B., Nielly-Thibault, L., et al. (2016). Evidence of natural hybridization in Brazilian wild lineages of Saccharomyces cerevisiae. Genome Biology and Evolution 8(2), 317-329.
Borneman, A.R., Forgan, A.H., Kolouchova, R., Fraser, J.A., and Schmidt, S.A. (2016). Whole genome comparison reveals high levels of inbreeding and strain redundancy across the spectrum of commercial wine strains of Saccharomyces cerevisiae. G3: Genes, Genomes, Genetics 6(4), 957-971.
Gallone, B., Steensels, J., Mertens, S., Dzialo, M.C., Gordon, J.L., Wauters, R., et al. (2019). Interspecific hybridization facilitates niche adaptation in beer yeast. Nature Ecology & Evolution 3(11), 1562-1575.
Krogerus, K., Magalhães, F., Vidgren, V., and Gibson, B. (2017). Novel brewing yeast hybrids: creation and application. Applied microbiology and biotechnology 101(1), 65-78.
Krogerus, K., Preiss, R., and Gibson, B. (2018). A unique Saccharomyces cerevisiae× Saccharomyces uvarum hybrid isolated from Norwegian farmhouse beer: characterization and reconstruction. Frontiers in microbiology 9, 2253.
Langdon, Q.K., Peris, D., Baker, E.P., Opulente, D.A., Nguyen, H.-V., Bond, U., et al. (2019). Fermentation innovation through complex hybridization of wild and domesticated yeasts. Nature Ecology & Evolution 3(11), 1576-1586.
Morard, M., Benavent-Gil, Y., Ortiz-Tovar, G., Pérez-Través, L., Querol, A., Toft, C., et al. (2020). Genome structure reveals the diversity of mating mechanisms in Saccharomyces cerevisiae x Saccharomyces kudriavzevii hybrids, and the genomic instability that promotes phenotypic diversity. Microbial Genomics 6(3).
Okuno, M., Kajitani, R., Ryusui, R., Morimoto, H., Kodama, Y., and Itoh, T. (2016). Next-generation sequencing analysis of lager brewing yeast strains reveals the evolutionary history of interspecies hybridization. DNA Research 23(1), 67-80.
Pontes, A., Čadež, N., Gonçalves, P., and Sampaio, J.P. (2019). A quasi-domesticate relic hybrid population of Saccharomyces cerevisiae× S. paradoxus adapted to olive brine. Frontiers in genetics 10, 449.
Salazar, A.N., de Vries, A.R.G., van den Broek, M., Brouwers, N., De La Torre Cortès, P., Kuijpers, N.G., et al. (2019). Chromosome level assembly and comparative genome analysis confirm lager-brewing yeasts originated from a single hybridization. BMC genomics 20(1), 1-18.
Smukowski Heil, C.S., DeSevo, C.G., Pai, D.A., Tucker, C.M., Hoang, M.L., and Dunham, M.J. (2017). Loss of heterozygosity drives adaptation in hybrid yeast. Molecular biology and evolution 34(7), 1596-1612.
Strope, P.K., Skelly, D.A., Kozmin, S.G., Mahadevan, G., Stone, E.A., Magwene, P.M., et al. (2015). The 100-genomes strains, an S. cerevisiae resource that illuminates its natural phenotypic and genotypic variation and emergence as an opportunistic pathogen. Genome research 25(5), 762-774.
Turgeon, Z., Sierocinski, T., Brimacombe, C.A., Jin, Y., Goldhawke, B., Swanson, J.M., et al. (2020). Creation and Characterization of Industrially Applicable de Novo Lager Yeast Hybrids with a Unique Genomic Architecture. Applied and Environmental Microbiology.
Van den Broek, M., Bolat, I., Nijkamp, J., Ramos, E., Luttik, M.A., Koopman, F., et al. (2015). Chromosomal copy number variation in Saccharomyces pastorianus is evidence for extensive genome dynamics in industrial lager brewing strains. Applied and environmental microbiology 81(18), 6253-6267.
Zhu, Y.O., Sherlock, G., and Petrov, D.A. (2016). Whole genome analysis of 132 clinical Saccharomyces cerevisiae strains reveals extensive ploidy variation. G3: Genes, Genomes, Genetics 6(8), 2421-2434.
